# Supplementary material for: Effect of filgotinib, a selective JAK 1 inhibitor, with and without methotrexate in patients with rheumatoid arthritis: patient-reported outcomes
Source: Arthritis Res Ther. 2018 Mar 23;20:57. doi: 10.1186/s13075-018-1541-z (PMC5865354; doi:10.1186/s13075-018-1541-z)
Supplement: Supplementary file 1 — Figure S1. Patient disposition during the methotrexate (MTX) add-on study (A) and the monotherapy study (B). (ZIP 1513 kb) [file 13075_2018_1541_MOESM1_ESM.zip]

Archive with 2 entries (2 files):
- GLP003a Supp Fig 1A.eps
- GLP003a Supp Fig 1B.eps
